# Supplementary material for: High Thermoelectric Power Generation by SWCNT/PPy Core Shell Nanocomposites
Source: Nanomaterials (Basel). 2022 Jul 27;12(15):2582. doi: 10.3390/nano12152582 (PMC9370189; doi:10.3390/nano12152582)
Supplement: Supplementary file 1 [file nanomaterials-12-02582-s001.zip]

Archive with 1 entries (1 files):
- nanomaterials-1806828-supplementary.pdf
